# Supplementary material for: A Transformative Gold Patterning through Selective Laser Refining of Cyanide
Source: Nanomaterials (Basel). 2021 Jul 26;11(8):1921. doi: 10.3390/nano11081921 (PMC8400824; doi:10.3390/nano11081921)
Supplement: Supplementary file 1 [file nanomaterials-11-01921-s001.zip]

Archive with 1 entries (1 files):
- nanomaterials-1288812-supplementary.pdf
